# Supplementary material for: Renal Cell Carcinoma Discrimination through Attenuated Total Reflection Fourier Transform Infrared Spectroscopy of Dried Human Urine and Machine Learning Techniques
Source: Int J Mol Sci. 2024 Sep 11;25(18):9830. doi: 10.3390/ijms25189830 (PMC11432727; doi:10.3390/ijms25189830)
Supplement: Supplementary file 1 [file ijms-25-09830-s001.zip]

Archive with 1 entries (1 files):
- ijms-3183188-supplementay.pdf
